# Supplementary material for: Sugar-Sweetened Beverages and Allergy Traits at Second Year of Life: BRISA Cohort Study
Source: Nutrients. 2023 Jul 20;15(14):3218. doi: 10.3390/nu15143218 (PMC10383806; doi:10.3390/nu15143218)
Supplement: Supplementary file 1 [file nutrients-15-03218-s001.zip]

Archive with 1 entries (1 files):
- nutrients-2457843-supplementary.pdf
